# Supplementary material for: Polygenic Risk Score Analysis of 37 SNPs Associated with Melanoma Risk in Colombian Population
Source: Int J Mol Sci. 2025 May 14;26(10):4674. doi: 10.3390/ijms26104674 (PMC12112468; doi:10.3390/ijms26104674)
Supplement: Supplementary file 1 [file ijms-26-04674-s001.zip]

Archive with 1 entries (1 files):
- ijms-3524919-supplementary.xlsx
